# Supplementary material for: Characterization and Safety Assessment of a Novel Antioxidant Excipient from Sustainable Recovery of Grape Processing Waste Bentonite Designed to Develop a Thermosensitive Buccal Spray for Oral Cavity Wellness
Source: Pharmaceutics. 2024 Dec 19;16(12):1612. doi: 10.3390/pharmaceutics16121612 (PMC11678101; doi:10.3390/pharmaceutics16121612)
Supplement: Supplementary file 1 [file pharmaceutics-16-01612-s001.zip]

Archive with 2 entries (2 files):
- Di Prima et al_supplementary materials.pdf
- Video V1.mp4
